# Supplementary material for: Investigating the Association between Outdoor Environment and Outdoor Activities for Seniors Living in Old Residential Communities
Source: Int J Environ Res Public Health. 2021 Jul 14;18(14):7500. doi: 10.3390/ijerph18147500 (PMC8307385; doi:10.3390/ijerph18147500)
Supplement: Supplementary file 1 [file ijerph-18-07500-s001.zip]

Archive with 3 entries (2 files):
- ijerph-1196114-suppl/
- ijerph-1196114-suppl/Supplementary1-Questionnaire development.pdf
- ijerph-1196114-suppl/supplementary2-Levene's test.pdf
